# Supplementary material for: Obesity Induces an Impaired Placental Antiviral Immune Response in Pregnant Women Infected with Zika Virus
Source: Viruses. 2023 Jan 23;15(2):320. doi: 10.3390/v15020320 (PMC9966111; doi:10.3390/v15020320)
Supplement: Supplementary file 1 [file viruses-15-00320-s001.zip]

Archive with 1 entries (1 files):
- viruses-2150241-supplementary.pdf
